# Supplementary material for: Digital Validation in Breast Cancer Needle Biopsies: Comparison of Histological Grade and Biomarker Expression Assessment Using Conventional Light Microscopy, Whole Slide Imaging, and Digital Image Analysis
Source: J Pers Med. 2024 Mar 16;14(3):312. doi: 10.3390/jpm14030312 (PMC10971358; doi:10.3390/jpm14030312)
Supplement: Supplementary file 1 [file jpm-14-00312-s001.zip]

Archive with 1 entries (1 files):
- jpm-2885653-supplementary.pdf
